# Supplementary material for: Lapse in Institutional Animal Care and Use Committee Continuing Reviews
Source: PLoS One. 2016 Sep 8;11(9):e0162141. doi: 10.1371/journal.pone.0162141 (PMC5015837; doi:10.1371/journal.pone.0162141)
Supplement: S1 File — 1. Protocols lapsed in IACUC continuing reviews; and 2. Protocols audited. (XLSX) [file pone.0162141.s001.xlsx]

## Sheet: CR lapse
Facilities Reporting Lapse in CR between 2011-2015 for Animal Protocols
Facility	IACUC	# Active animal protocols reported on FDC	# Animal protocols audited	# Protocols w/ lapse in review	% Lapse in review (E/D)	# Protocols with research during lapse
VA 001	Local
2011		16	6	1	0.166667	Not obtained
2012		15	9	0	0	0
2013		20	11	1	0.0909091	1
2014		7	5	0	0	0
2015		10	2	1	0.5	0		I
VA 003	Local
2011		27	5	3	0.6	Not obtained
2012		33	16	5	0.3125	0
2013		31	9	0	0	0
2014		31	12	2	0.166667	0
2015		21	8	1	0.125	0
VA 004	Local
2011		34	0	0	0	Not obtained
2012		22	22	0	0	0
2013		57	34	0	0	0
2014		58	22	2	0.0909091	2
2015		37	11	0	0	0
VA 007	Affiliate
2011		40	4	0	0	Not obtained
2012		46	7	1	0.142857	1
2013		55	14	0	0	0
2014		53	10	0	0	0
2015		59	34	0	0	0
VA 012	Local
2011		39	21	1	0.047619	Not obtained
2012		44	23	0	0	0
2013		45	12	0	0	0
2014		38	7	0	0	0
2015		27	19	0	0	0
VA 013	Local
2011		23	11	3	0.272727	Not obtained
2012		23	13	4	0.307692	0
2013		20	5	0	0	0
2014		18	10	1	0.1	0
2015		20	10	1	0.1	0
VA 014	Local
2011		12	4	0	0	Not obtained
2012		12	8	1	0.125	0
2013		8	5	0	0	0
2014		7	0	0	0	0
2015		7	3	0	0	0
VA 015	Local
2011		19	12	0	0	Not obtained
2012		9	6	0	0	0
2013		15	4	1	0.25	1
2014		18	7	0	0	0
2015		9	3	0	0	0
VA 017	Local
2011		46	25	0	0	Not obtained
2012		56	26	5	0.192308	5
2013		70	30	0	0	0
2014		66	27	0	0	0
2015		80	25	0	0	0
VA 023	Local
2011		3	3	1	0.333333	Not obtained
2012		8	5	0	0	0
2013		11	9	3	0.333333	2
2014		6	1	0	0	0
2015		7	6	0	0	0
VA 024	Local
2011		27	16	0	0	Not obtained
2012		34	2	0	0	0
2013		26	4	0	0	0
2014		26	10	1	0.1	0
2015		25	11	4	0.363636	0
VA 025	Local
2011		41	14	0	0	Not obtained
2012		42	15	0	0	0
2013		37	15	0	0	0
2014		37	11	6	0.545455	2
2015		31	10	0	0	0
VA 027	Local
2011		44	13	0	0	Not obtained
2012		50	14	1	0.0714286	0
2013		41	25	0	0	0
2014		35	15	0	0	0
2015		34	11	0	0	0
VA 029	Local
2011		24	13	0	0	Not obtained
2012		24	14	0	0	0
2013		20	5	0	0	0
2014		22	5	2	0.4	0
2015		16	5	0	0	0
VA 030	Local
2011		52	16	2	0.125	Not obtained
2012		47	22	0	0	0
2013		44	21	0	0	0
2014		44	11	0	0	0
2015		40	16	0	0	0
VA 031	Local
2011		84	84	0	0	Not obtained
2012		74	51	0	0	0
2013		75	22	1	0.0454545	0
2014		72	22	0	0	0
2015		72	33	0	0	0
VA 032	Affiliate
2011		41	7	0	0	Not obtained
2012		46	15	1	0.0666667	0
2013		41	16	1	0.0625	0
2014		38	8	2	0.25	0
2015		34	8	4	0.5	0
VA 035	Local
2011		10	8	0	0	Not obtained
2012		11	4	1	0.25	1
2013		10	5	0	0	0
2014		5	2	0	0	0
2015		6	3	0	0	0
VA 037	Local
2011		46	17	2	0.117647	Not obtained
2012		44	22	1	0.0454545	1
2013		56	20	0	0	0
2014		57	28	5	0.178571	5
2015		46	12	1	0.0833333	0
VA 038	Local
2011		39	16	14	0.875	Not obtained
2012		30	7	1	0.142857	0
2013		24	9	0	0	0
2014		23	10	0	0	0
2015		22	8	0	0	0
VA 039	Local
2011		70	15	2	0.133333	Not obtained
2012		73	28	5	0.178571	3
2013		59	20	7	0.35	0
2014		58	13	5	0.384615	1
2015		60	10	0	0	0
VA 040	Local
2011		18	6	0	0	Not obtained
2012		33	16	2	0.125	0
2013		40	18	1	0.0555556	0
2014		30	27	2	0.0740741	0
2015		25	6	0	0	0
VA 045	Local
2011		15	9	0	0	Not obtained
2012		25	13	1	0.0769231	0
2013		46	12	2	0.166667	2
2014		43	13	9	0.692308	0
2015		47	16	2	0.125	0
VA 048	Affiliate
2011		58	16	0	0	Not obtained
2012		74	22	1	0.0454545	0
2013		78	30	1	0.0333333	0
2014		80	15	0	0	0
2015		76	24	4	0.166667	0
VA 051	Local
2011		14	6	3	0.5	Not obtained
2012		15	6	3	0.5	0
2013		16	3	2	0.666667	0
2014		11	3	0	0	0
2015		10	2	1	0.5	0
VA 054	Local
2011		42	12	0	0	Not obtained
2012		54	25	0	0	0
2013		67	16	0	0	0
2014		66	7	0	0	0
2015		66	15	2	0.133333	2
VA 055	Local
2011		139	139	0	0	Not obtained
2012		106	11	0	0	0
2013		143	35	0	0	0
2014		119	55	2	0.0363636	2
2015		169	58	0	0	0
VA 058	Local
2011		54	5	2	0.4	Not obtained
2012		34	14	0	0	0
2013		49	12	0	0	0
2014		50	7	0	0	0
2015		56	19	0	0	0
VA 059	Local
2011		47	15	0	0	Not obtained
2012		110	70	12	0.171429	12
2013		89	38	0	0	0
2014		92	39	0	0	0
2015		131	43	0	0	0
VA 060	Local
2011		14	9	1	0.111111	Not obtained
2012		14	6	0	0	0
2013		11	0	0	0	0
2014		21	10	0	0	0
2015		24	12	0	0	0
VA 062	Local
2011		22	17	0	0	Not obtained
2012		29	11	0	0	0
2013		28	21	0	0	0
2014		28	0	0	0	0
2015		36	5	1	0.2	0
VA 065	Local
2011		74	20	0	0	Not obtained
2012		97	28	3	0.107143	1
2013		87	28	0	0	0
2014		70	24	0	0	0
2015		89	28	2	0.0714286	0
VA 066	Local
2011		227	143	33	0.230769	Not obtained
2012		266	136	0	0	0
2013		224	76	0	0	0
2014		195	70	5	0.0714286	0
2015		169	24	1	0.0416667	0
VA 067	Local
2011		22	22	0	0	Not obtained
2012		43	6	0	0	0
2013		77	27	0	0	0
2014		58	9	2	0.222222	0
2015		93	15	2	0.133333	0
VA 070	Local
2011		78	23	0	0	Not obtained
2012		63	20	1	0.05	0
2013		81	34	0	0	0
2014		97	20	0	0	0
2015		57	26	0	0	0
VA 072	Affiliate
2011		41	11	4	0.363636	Not obtained
2012		49	3	0	0	0
2013		57	19	0	0	0
2014		54	18	0	0	0
2015		63	10	0	0	0
VA 073	Local
2011		10	2	0	0	Not obtained
2012		15	2	1	0.5	1
2013		13	7	3	0.428571	0
2014		4	2	0	0	0
2015		4	2	0	0	0
VA 074	Local
2011		29	4	3	0.75	Not obtained
2012		29	5	2	0.4	0
2013		31	18	0	0	0
2014		13	5	0	0	0
2015		16	2	0	0	0
VA 076	Local
2011		94	80	0	0	Not obtained
2012		93	33	1	0.030303	0
2013		80	33	0	0	0
2014		165	48	0	0	0
2015		140	29	0	0	0
Totals
2011		1735	849	75	0.0883392	Not obtained
2012		1892	756	53	0.0701058	25
2013		1982	722	23	0.031856	6
2014		1915	608	46	0.0756579	12
2015		1934	584	27	0.0462329	2
National Data
2011		2830	1347	75	0.0556793	Not obtained
2012		3079	1286	53	0.0412131	25
2013		3203	1147	23	0.0200523	6
2014		3119	1067	46	0.0431115	12
2015		3087	982	27	0.0274949	2

## Sheet: All ACUPs
		# Active Animal Protocols						# Protocols Audited						# Protocols requiring CR
Facility	IACUC	2011	2012	2013	2014	2015		2011	2012	2013	2014	2015		2011	2012	2013	2014	2015
VA 001	Local	16	15	20	7	10		6	9	11	5	2		not obtained	9	11	1	2
VA 002	Affiliate	3	4	3	2	4		3	4	2	1	0			0	1	0	0
VA 003	Local	27	33	31	31	21		5	16	9	12	8			16	5	12	7
VA 004	Local	34	22	57	58	37		0	22	34	22	11			56	34	22	11
VA 005	Local	34	54	42	65	69		27	26	10	21	24			26	10	21	24
VA 006	Local	27	20	33	41	31		6	20	11	15	13			20	11	15	13
VA 007	Affiliate	40	46	55	53	59		4	7	14	10	34			7	14	10	33
VA 008	Local	13	21	17	18	13		2	14	7	3	8			11	16	3	8
VA 009	Local	3	16	4	4	4		3	16	1	1	1			16	1	1	1
VA 010	Affiliate	17	14	28	33	29		17	6	10	11	11			9	8	9	11
VA 011	Local	61	65	87	81	79		27	41	29	24	34			41	29	24	34
VA 012	Local	39	44	45	38	27		21	23	12	7	19			0	12	7	19
VA 013	Local	23	23	20	18	20		11	13	5	10	10			10	5	10	10
VA 014	Local	12	12	8	7	7		4	8	5	0	3			8	5	0	3
VA 015	Local	19	9	15	18	9		12	6	4	7	3			3	4	7	2
VA 016	Local	11	15	20	17	13		3	0	3	12	2			4	3	10	0
VA 017	Local	46	56	70	66	80		25	26	30	27	25			26	70	27	22
VA 018	Local	40	58	57	63	52		40	58	57	63	52			50	47	46	40
VA 019	Local	33	32	32	29	22		15	15	13	0	3			15	13	0	2
VA 020	Affiliate	1	1	no program	no program	no program		1	1	0	0	0			1	0	0	0
VA 021	Local	49	46	37	47	48		49	6	9	10	6			0	9	0	6
VA 022	Local	6	6	5	5	4		2	1	4	2	1			1	4	2	1
VA 023	Local	3	8	11	6	7		3	5	9	1	6			0	9	1	6
VA 024	Local	27	34	26	26	25		16	2	4	10	11			2	4	10	11
VA 025	Local	41	42	37	37	31		14	15	15	11	10			15	37	11	10
VA 026	Affiliate	43	30	32	28	23		20	18	15	11	8			18	13	11	8
VA 027	Local	44	50	41	35	34		13	14	25	15	11			14	25	13	11
VA 028	Local	43	46	72	60	62		17	15	18	21	15			15	18	21	14
VA 029	Local	24	24	20	22	16		13	14	5	5	5			17	5	5	5
VA 030	Local	52	47	44	44	40		16	22	21	11	16			21	20	11	14
VA 031	Local	84	74	75	72	72		84	51	22	22	33			51	22	21	33
VA 032	Affiliate	41	46	41	38	34		7	15	16	8	8			7	5	5	7
VA 033	Local	0	1	no program	no program	no program		0	1	0	0	0			0	0	0	0
VA 034	Affiliate	30	34	35	41	44		8	14	13	13	15			9	11	11	10
VA 035	Local	10	11	10	5	6		8	4	5	2	3			2	3	2	1
VA 036	Local	8	15	18	18	16		3	2	5	4	8			2	5	4	8
VA 037	Local	46	44	56	57	46		17	22	20	28	12			20	13	27	9
VA 038	Local	39	30	24	23	22		16	7	9	10	8			7	9	10	8
VA 039	Local	70	73	59	58	60		15	28	20	13	10			28	20	13	10
VA 040	Local	18	33	40	30	25		6	16	18	27	6			7	18	27	0
VA 041	Local	14	18	18	18	15		7	5	9	5	3			3	9	5	3
VA 042	Local	45	36	31	29	32		24	13	14	12	9			13	10	12	8
VA 043	Local	69	77	80	69	55		26	20	15	25	19			20	15	24	16
VA 044	Affiliate	13	10	15	22	24		12	3	4	7	6			1	3	7	6
VA 045	Local	15	25	46	43	47		9	13	12	13	16			13	13	13	16
VA 046	Local	102	106	94	82	95		30	39	29	55	26			34	27	54	26
VA 047	Affiliate	2	2	2	2	1		2	0	0	1	1			0	0	0	1
VA 048	Affiliate	58	74	78	80	76		16	22	30	15	24			20	30	14	24
VA 049	Local	3	4	4	8	4		1	0	1	1	4			0	1	1	4
VA 050	Local	5	5	27	16	15		3	1	5	5	5			1	5	4	5
VA 051	Local	14	15	16	11	10		6	6	3	6	2			6	3	6	2
VA 052	Local	56	55	51	27	25		15	19	13	13	17			8	4	8	6
VA 053	Local	43	29	40	44	45		23	22	23	13	8			22	23	10	8
VA 054	Local	42	54	67	66	66		12	25	16	7	15			25	19	7	12
VA 055	Local	139	106	143	119	169		139	11	35	55	58			0	29	34	50
VA 056	Local	36	42	42	40	40		7	16	16	4	6			12	13	4	6
VA 057	Affiliate	0	0	1	1	1		0	0	0	1	0			0	0	1	0
VA 058	Local	54	34	49	50	56		5	14	12	7	19			14	12	7	19
VA 059	Local	47	110	89	92	131		15	70	38	39	43			44	36	35	34
VA 060	Local	14	14	11	21	24		9	6	0	10	12			6	0	11	7
VA 061	Local	22	30	31	42	39		4	14	8	11	7			14	7	11	7
VA 062	Local	22	29	28	28	36		17	11	21	0	5			11	21	0	5
VA 063	Affiliate	no program	no program	1	1	3		0	0	0	0	1			0	0	0	1
VA 064	Affiliate	no program	no program	1	1	1		0	0	0	1	0			0	0	1	0
VA 065	Local	74	97	87	70	89		20	28	28	24	28			28	20	21	21
VA 066	Local	227	266	224	195	169		143	136	76	70	24			123	64	56	24
VA 067	Local	22	43	77	58	93		22	6	27	9	15			5	23	9	14
VA 068	Local	135	157	96	97	112		59	55	33	42	42			51	25	32	84
VA 069	Affiliate	no program	no program	no program	no program	1		0	0	0	0	0			0	0	0	0
VA 070	Local	78	63	81	97	57		23	20	34	20	26			20	0	0	26
VA 071	Affiliate	44	57	50	48	37		11	26	14	9	17			24	13	9	15
VA 072	Affiliate	41	49	57	54	63		11	3	19	18	10			3	55	18	10
VA 073	Local	10	15	13	4	4		2	2	7	2	2			2	6	2	2
VA 074	Local	29	29	31	13	16		4	5	18	5	2			5	25	5	2
VA 075	Local	36	37	37	35	34		6	10	18	9	7			10	18	9	7
VA 076	Local	94	93	80	165	140		80	33	33	48	29			33	33	48	29
VA 077	Local	48	44	78	70	61		25	29	16	30	19			24	14	23	15
		2830	3079	3203	3119	3087		1347	1286	1147	1067	982		0	1159	1125	931	929
